# Supplementary material for: Complete genome sequencing of H1N1pdm09 swine influenza isolates from Nigeria reveals likely reverse zoonotic transmission at the human-animal interface in intensive piggery
Source: Infect Ecol Epidemiol. 2019 Dec 2;9(1):1696632. doi: 10.1080/20008686.2019.1696632 (PMC6896411; doi:10.1080/20008686.2019.1696632)
Supplement: Supplemental Material [file ZIEE_A_1696632_SM5061.zip]

Archive with 2 entries (2 files):
- Supplementary/Supplementary file.docx
- Supplementary/Supplementary_file_2_for prod.docx
